# Supplementary material for: Palmitoylethanolamide Promotes White-to-Beige Conversion and Metabolic Reprogramming of Adipocytes: Contribution of PPAR-α
Source: Pharmaceutics. 2022 Jan 31;14(2):338. doi: 10.3390/pharmaceutics14020338 (PMC8880285; doi:10.3390/pharmaceutics14020338)
Supplement: Supplementary file 1 [file pharmaceutics-14-00338-s001.zip]

Archive with 1 entries (1 files):
- pharmaceutics-1542535-supplementary.pdf
